# Supplementary material for: CYP4B1 inhibits lung adenocarcinoma progression via PI3K/AKT/mTOR pathway: mechanistic insights and development of a CYP4B1-related prognostic signature
Source: Front Oncol. 2026 Jan 26;15:1661650. doi: 10.3389/fonc.2025.1661650 (PMC12883422; doi:10.3389/fonc.2025.1661650)
Supplement: Supplementary file 2 [file Table1.xlsx]

## Sheet: Supplementary Table 1
CYP4B1 co-expressed genes
CYP4B1
RAD51
ANLN
SFTPD
VEGFD
DUOXA1
NCAPH
CDCA3
ADH1B
CDCA5
SCN4B
KIF23
BIRC5
DEPDC1
HJURP
MCM10
BUB1
CD300LG
NUF2
SUSD2
SKA3
CCNB2
TTK
SELENBP1
CENPA
ABCA8
CCNA2
DUOX1
KPNA2
KIF2C
PEBP4
TPX2
INMT
NCAPG
CEP55
F11
BTNL9
KIF4A
BUB1B
ADAMTS8
CACNA2D2
CKAP2L
PLA2G1B

## Sheet: Supplementary Table 2
The 38 DEGs associated with patient prognosis
ABCA3
ADAMTS8
ADH1B
AGER
ANLN
AQP4
ATP13A4
BIRC5
C4BPA
CACNA2D2
CDC20
CDKN3
CEP55
CRTAC1
CYP4B1
DEPDC1
FOXM1
GGT6
HLF
IGF2BP3
INMT
IRX2
KIF2C
KIF4A
MELK
NAPSA
NEK2
PEBP4
SCGB3A1
SELENBP1
SFTPB
SFTPC
SFTPD
SUSD2
TPX2
TTK
UBE2C
VSIG2

## Sheet: Supplementary Table 3
CYP4B1	Affinity	DF3588	WB, IHC, IF
PI3K	Affinity	AF6242	WB, IHC, IF
p-PI3K	Affinity	AF3241	WB, IHC, IF
AKT	Affinity	AF6261	WB, IHC, IF
p-AKT	Affinity	AF3262	WB, IHC, IF
mTOR	Affinity	AF6308	WB, IHC, IF
p-mTOR	Affinity	AF3308	WB, IHC, IF
GAPDH	Affinity	AF7021	WB
NFIA	CST	69375	WB, ChIP
IgG	CST	2729	ChIP
Goat anti-rabbit IgG (H+L)	Boster	BA1039	WB
NFIA	qRT-PCR	Forward: 5'-GGGCCTTACTTCTCACACCC-3'
NFIA	qRT-PCR	Reverse: 5'-GGATTGAGGAACCCCACCTG-3'
GAPDH	qRT-PCR	Forward: 5'-TCAACGTGTGGTCATCTCCG-3'
GAPDH	qRT-PCR	Reverse: 5'-TGGTCATCAACCCTTCCACG-3'
CYP4B1	qRT-PCR	Forward: 5'-GGGCCTTACTTCTCACACCC-3'
CYP4B1	qRT-PCR	Reverse: 5'-GTAGCTGCTGTCCCTGCTG-3'
CYP4B1-promoter	ChIP	Forward: 5'-GGGCCTTACTTCTCACACCC-3'
CYP4B1-promoter	ChIP	Reverse: 5'-GGCTGGATGGAGCCACTTAA-3'
Negative Control	ChIP	Forward: 5'-TTGACTTGGCAATGTGGGCT-3'
Negative Control	ChIP	Reverse: 5'-TTCCATGCTCATGGATAGGA-3'

## Sheet: Supplementary Table 4
Univariate and Multivariate Cox analyses for the TCGA-LUAD training cohort
Univariate Cox analys	P-Value	Hazard ration
Age	0.289	1.009 (0.993-1.025)
Gender	0.474	1.117 (0.824-1.515)
Stage	< 0.001	1.6 (1.385-1.848)
T	< 0.001	1.559 (1.292-1.88)
N	< 0.001	1.715 (1.429-2.059)
SRRS	< 0.001	5.033 (2.725-9.293)
Multivariate Cox analys	P-Value	Hazard ration
Stage	0.013	1.327 (1.062-1.659)
T	0.05	1.228 (1.0-1.507)
N	0.186	1.188 (0.92-1.535)
SRRS	< 0.001	3.69 (1.96-6.945)
